# Supplementary material for: Comparison of lung disorders following intratracheal instillation of polystyrene microplastics with different surface functional groups
Source: J Occup Health. 2025 Feb 3;67(1):uiaf006. doi: 10.1093/joccuh/uiaf006 (PMC11894927; doi:10.1093/joccuh/uiaf006)
Supplement: Web_Material_uiaf006 [file web_material_uiaf006.zip]

Archive with 1 entries (1 files):
- Supplementary file revised.v2.docx
